# Supplementary material for: Developmental reprogramming of myometrial stem cells by endocrine disruptor linking to risk of uterine fibroids
Source: Cell Mol Life Sci. 2023 Aug 31;80(9):274. doi: 10.1007/s00018-023-04919-0 (PMC10471700; doi:10.1007/s00018-023-04919-0)
Supplement: Supplementary file 1 — Supplementary file1 (XLSX 18 kb) [file 18_2023_4919_MOESM1_ESM.xlsx]

## Sheet: CMLS Table S1
Table S1 Antibodies used in this study
Antigen	Catalog#	Species	Assay	Supplier
H3K4me3	39915	Rabbit polyclonal	WB	Activ motif
H3K4me3	39915	Rabbit polyclonal	IF	Activ motif
H3K4me3	39915	Rabbit polyclonal	ChIP-seq	Activ motif
H3	07-690	Rabbit polyclonal	WB	Millipore
CD9	ab92726	Rabbit monoclonal	WB	Abcam
MLL1	14197	Rabbit monoclonal	WB	Cell Signaling
TASP1	TA344970	Rabbit monoclonal	WB	Origene
DNMT3A	sc-20703	Rabbit polyclonal	WB	Santa Cruz
ER	sc-8002	Rabbit polyclonal	WB	Santa Cruz
β-actin	A5441	Mouse monoclonal	WB	Sigma
