# Supplementary material for: Developmental reprogramming of myometrial stem cells by endocrine disruptor linking to risk of uterine fibroids
Source: Cell Mol Life Sci. 2023 Aug 31;80(9):274. doi: 10.1007/s00018-023-04919-0 (PMC10471700; doi:10.1007/s00018-023-04919-0)
Supplement: Supplementary file 2 — Supplementary file2 (XLSX 18 kb) [file 18_2023_4919_MOESM2_ESM.xlsx]

## Sheet: CMLS Table S2
Table S2. Primer sequences for q-PCR, ChIP-qPCR and targeted bisulfite NGS
Gene symbol	Sequence	F / R	Assay	Species	Size (bp)	Accession
Esr1	CTTGGACAGGAATCAAGGTAAA	F	q-PCR	rat	118	NM_012689.1
Esr1	GAGGCACACAAACTCTTCTC	R	q-PCR	rat	118	NM_012689.1
Pgr	GATGAGCCTGATGGTGTTT	F	q-PCR	rat	107	NM_022847.1
Pgr	CCTTCATCCTCTGCTCATTC	R	q-PCR	rat	107	NM_022847.1
Cxcl12	CCTCTCTTCCCTTTGCTTTC	F	q-PCR	rat	108	NM_022177
Cxcl12	TCTAGGCATGTTCTCACATTATC	R	q-PCR	rat	108	NM_022177
Bcl11b	GTAAGGGACAGCTGAGATTG	F	q-PCR	rat	107	NM_001277287
Bcl11b	GCAGTAGAGAAACTGTCCAATA	R	q-PCR	rat	107	NM_001277287
Mpped2	ACCAACCCACCAATCATATTT	F	q-PCR	rat	86	NM_198778
Mpped2	TAGACTGTCCCTCACATTCC	R	q-PCR	rat	86	NM_198778
Tgm2	AAGGAGGGCTACACTCTATC	F	q-PCR	rat	100	NM_019386
Tgm2	GAAGTATGGGACCAGGAAAC	R	q-PCR	rat	100	NM_019386
Cd9	GGAATCCTTCCAGGTTAAGTC	F	q-PCR	rat	115	NM_053018
Cd9	CATACCGAAGATCATCACCAC	R	q-PCR	rat	115	NM_053018
Ar	GCGGAAGGGAAACAGAAGTA	F	q-PCR	rat	119	NM_012502.1
Ar	AGAGTCATCCCTGCTTCATAAC	R	q-PCR	rat	119	NM_012502.1
18S	CACGGACAGGATTGACAGATT	F	q-PCR	rat	115	NR_046237.1
18S	GAGTCTCGTTCGTTATCGGAATTA	R	q-PCR	rat	115	NR_046237.1
Esr1	GAAATCTGTGCCGCTCTT	F	ChIP-qPCR	rat	89	NA
Esr1	TCTGAGCCTGCCAAATTAC	R	ChIP-qPCR	rat	89	NA
Cxcl12	TGTGCCAGCAAACTCTTAAA	F	ChIP-qPCR	rat	90	NA
Cxcl12	AGAGAACTCGCTACACTCTG	R	ChIP-qPCR	rat	90	NA
Mpped2	GTACCTAGAGGTTCGAGAGG	F	ChIP-qPCR	rat	105	NA
Mpped2	CTCTTAATTCCGGGTGTGTT	R	ChIP-qPCR	rat	105	NA
Cd9	GACAGTTGCCTCTCACTCAC	F	ChIP-qPCR	rat	93	NA
Cd9	TTGTACCATGCCGGTCAAA	R	ChIP-qPCR	rat	93	NA
Bcl11b	GTGCTTGGCCTCTTAGACTT	F	ChIP-qPCR	rat	99	NA
Bcl11b	GCGTTCCACCTACCAGAC	R	ChIP-qPCR	rat	99	NA
Esr1	GAATGTTGATTTTAGTGGTGTT	F	bisulfite NGS	rat	300	NA
Esr1	TTTCCAAAAATATTCCATAAATT	R	bisulfite NGS	rat	300	NA
Cxcl12	AGGTGGGTTAGTTTGAGGTTT	F	bisulfite NGS	rat	220	NA
Cxcl12	AAACCTTTAATCTTCCCAATCC	R	bisulfite NGS	rat	220	NA
Mpped2	TTTGTTAGAGGTTTAGGAGAAAA	F	bisulfite NGS	rat	256	NA
Mpped2	AAACCCCTACTCTTTTATACCC	R	bisulfite NGS	rat	256	NA
Bcl11b	GTGATGAGTTTTTTTTGGGATA	F	bisulfite NGS	rat	234	NA
Bcl11b	CCCAAAAAAAAAAACAAAATAAA	R	bisulfite NGS	rat	234	NA
Ar	GATAAGTTAAAGGATGGAGGTGT	F	bisulfite NGS	rat	246	NA
Ar	ACTTAAAAAAAACCATCCTCAA	R	bisulfite NGS	rat	246	NA
Tgm2	TTGGATGAGGTGAAAATGTTAT	F	bisulfite NGS	rat	196	NA
Tgm2	CACAAAATCAACCAAAAAAATT	R	bisulfite NGS	rat	196	NA
Cd9	GGGTTTGAGAATAGGTGGTTT	F	bisulfite NGS	rat	217	NA
Cd9	ACCAACCCCTAACCTCAAC	R	bisulfite NGS	rat	217	NA
Pgr	AGGAGTAGGGTAGAAGGTGTTG	F	bisulfite NGS	rat	316	NA
Pgr	CTCCAAAAAAACCCTAAAAACA	R	bisulfite NGS	rat	316	NA
