# Supplementary material for: Developmental reprogramming of myometrial stem cells by endocrine disruptor linking to risk of uterine fibroids
Source: Cell Mol Life Sci. 2023 Aug 31;80(9):274. doi: 10.1007/s00018-023-04919-0 (PMC10471700; doi:10.1007/s00018-023-04919-0)
Supplement: Supplementary file 3 — Additional File 3: Table S3, The methylation sites for ERGs (XLSX 19 kb) [file 18_2023_4919_MOESM3_ESM.xlsx]

## Sheet: Table S3
Gene
CXCL12	# chr	position
	chr4	215195343
	chr4	215195346
	chr4	215195359
	chr4	215195361
	chr4	215195378
	chr4	215195405
	chr4	215195411
	chr4	215195468
Gene
TGM2	# chr	position
	chr3	160978155
	chr3	160978189
	chr3	160978218
	chr3	160978225
	chr3	160978262
	chr3	160978267
Gene
Ar	# chr	position
	chrX	68534693
	chrX	68534700
	chrX	68534714
	chrX	68534721
	chrX	68534743
	chrX	68534747
	chrX	68534749
	chrX	68534754
	chrX	68534766
	chrX	68534788
	chrX	68534806
	chrX	68534825
	chrX	68534843
	chrX	68534846
	chrX	68534849
	chrX	68534852
	chrX	68534855
Gene
MPPED2	# chr	position
	chr3	104338410
	chr3	104338517
	chr3	104338555
	chr3	104338566
	chr3	104338586
	chr3	104338592
	chr3	104338598
Gene
BCL11b	# chr	position
	chr6	117641113
	chr6	117641130
	chr6	141096626
	chr6	141096642
	chr6	141096645
	chr6	141096658
	chr6	141096676
	chr6	141096680
	chr6	141096698
	chr6	141096703
	chr6	141096721
	chr6	141096724
	chr6	141096727
	chr6	141096730
	chr6	141096733
	chr6	141096736
	chr6	141096738
	chr6	141096750
	chr6	141096754
	chr6	141096804
Gene
CD9	# chr	position
	chr4	225022402
	chr4	225022412
	chr4	225022414
	chr4	225022416
	chr4	225022497
	chr4	225022520
	chr4	225022536
	chr4	225022540
	chr4	225022544
	chr4	225022550
	chr4	225022560
	chr4	225022567
	chr4	225022578
Gene
pgr	# chr	position
	chr8	7114474
	chr8	7114490
	chr8	7114496
	chr8	7114515
	chr8	7114550
	chr8	7114569
	chr8	7114578
	chr8	7114584
	chr8	7114595
	chr8	7114601
	chr8	7114621
	chr8	7114644
	chr8	7114665
	chr8	7114667
	chr8	7114671
	chr8	7114673
	chr8	7114676
	chr8	7114689
	chr8	7114717
Gene
ESR1	# chr	position
	chr1	42667030
	chr1	42667056
	chr1	42667063
	chr1	42667081
	chr1	42667103
	chr1	42667105
	chr1	42667112
	chr1	42667152
	chr1	42667192
	chr1	42667213
	chr1	42667215
	chr1	42667222
	chr1	42667230
	chr1	42667249
